# Supplementary material for: Atomically resolved imaging of the conformations and adsorption geometries of individual β-cyclodextrins with non-contact AFM
Source: Nat Commun. 2024 Nov 2;15:9482. doi: 10.1038/s41467-024-53555-0 (PMC11531514; doi:10.1038/s41467-024-53555-0)
Supplement: Supplementary file 3 — Supplementary Data 1 [file 41467_2024_53555_MOESM3_ESM.txt]

147

 C       6.05865801      13.95757297       4.84300379
 H       5.06589459      13.59307519       5.15338168
 C       5.91493765      14.96990919       3.69748711
 H       5.16894916      15.72007064       4.01999421
 O       5.43747348      14.27542527       2.53880385
 H       5.46353982      14.91780397       1.80606339
 C       7.23049326      15.69299454       3.43666736
 H       7.95724602      14.96822482       3.02022182
 O       6.96569454      16.73089013       2.49613528
 H       7.78808154      17.25694762       2.39183029
 C       7.82598561      16.23543266       4.74072203
 H       7.18128057      17.04003988       5.13993678
 C       7.94534159      15.10132852       5.77138167
 H       8.57842567      14.30338470       5.34683290
 O       6.60362579      14.58607102       5.99347338
 C       8.52072561      15.46814295       7.14479358
 H       7.67852326      15.55693425       7.84983131
 H       9.03250183      16.43792679       7.09977079
 O       9.42545826      14.46863279       7.63449934
 H      10.34042053      14.85265784       7.63064121
 O       9.10030097      16.77325440       4.36317754
 C       9.42572055      18.06362267       4.83040924
 H       8.51494934      18.60129785       5.14070160
 C      10.13513025      18.82836057       3.70410206
 H      10.25636506      19.87304137       4.04678613
 O       9.30207497      18.79107538       2.53923205
 H       9.82576852      19.18451606       1.81734586
 C      11.51993777      18.24963005       3.44205019
 H      11.40323753      17.23754794       3.00770072
 O      12.17643030      19.11599211       2.51981346
 H      13.09402205      18.78715637       2.40218051
 C      12.30834169      18.09505211       4.74739272
 H      12.54686979      19.09272804       5.16010583
 C      11.48690407      17.28824142       5.76504809
 H      11.25840869      16.30102086       5.32862220
 O      10.24685562      18.01521302       5.98756922
 C      12.12445969      17.04997607       7.13925044
 H      11.66187050      17.75214182       7.85155399
 H      13.20154072      17.25859332       7.10425312
 O      11.90732140      15.71114291       7.60617615
 H      12.78222787      15.24305474       7.61947344
 O      13.51553649      17.42152730       4.36673499
 C      14.73444690      17.96068949       4.82705153
 H      14.60013139      19.01105329       5.13285043
 C      15.76832003      17.86569126       3.69619958
 H      16.66977739      18.41131718       4.03249059
 O      15.22275618      18.49762494       2.53193918
 H      15.84944643      18.31929256       1.80691539
 C      16.15843633      16.41573399       3.43777262
 H      15.28393629      15.88404644       3.01448558
 O      17.23705012      16.42418266       2.50584926
 H      17.54241781      15.49789657       2.39306582
 C      16.53267867      15.70951506       4.74548417
 H      17.46541792      16.14415624       5.14982437
 C      15.39734744      15.86351633       5.76987342
 H      14.47645411      15.43074522       5.34303799
 O      15.20500898      17.28907027       5.98587516
 C      15.61579036      15.22315766       7.14601072
 H      15.88518227      16.02535303       7.85198863
 H      16.44743250      14.50794456       7.10822560
 O      14.43535947      14.56483086       7.62549143
 H      14.61357493      13.58873517       7.64544607
 O      16.75106223      14.34097652       4.37627908
 C      17.93805368      13.72957879       4.83107307
 H      18.67683705      14.49423229       5.12151325
 C      18.50263638      12.85056611       3.70586357
 H      19.49940912      12.50247920       4.03554854
 O      18.63343826      13.65470481       2.52717746
 H      18.88086663      13.04527408       1.80759709
 C      17.62592189      11.62559205       3.47517551
 H      16.65738364      11.95762760       3.05241546
 O      18.30993189      10.78055578       2.55351154
 H      17.79342325       9.94976295       2.46875840
 C      17.32429044      10.91161227       4.79732058
 H      18.25356297      10.47389600       5.20611042
 C      16.72923783      11.90791593       5.80496232
 H      15.81418974      12.34560436       5.37052678
 O      17.71876902      12.95624536       6.00130341
 C      16.36808618      11.36045407       7.19106037
 H      17.16241236      11.66538329       7.89127651
 H      16.33136490      10.26380444       7.17275590
 O      15.11603466      11.87602309       7.66421758
 H      14.46234909      11.12991045       7.68347534
 O      16.40465883       9.86831068       4.44879969
 C      16.67339444       8.57415491       4.94140962
 H      17.72866101       8.49122609       5.24886759
 C      16.36202598       7.55403070       3.83715387
 H      16.71018774       6.56804210       4.19771863
 O      17.08923665       7.92675355       2.66017891
 H      16.77913771       7.33499348       1.94998369
 C      14.86214942       7.46551519       3.58452210
 H      14.52316400       8.41831121       3.13275162
 O      14.64517738       6.38133454       2.68490863
 H      13.67535321       6.26747316       2.58213406
 C      14.09284073       7.28715049       4.89825806
 H      14.31934280       6.29591782       5.33244488
 C      14.48355135       8.39524302       5.88914262
 H      14.25745135       9.37294368       5.43063232
 O      15.91771142       8.28590498       6.10811198
 C      13.81160439       8.36277689       7.26724227
 H      14.53669486       7.94686186       7.98518926
 H      12.93168128       7.70696125       7.25119628
 O      13.42731749       9.67230313       7.70990856
 H      12.43614257       9.71796086       7.71534818
 O      12.71057304       7.35264508       4.52291872
 C      11.85280415       6.34950819       5.01940510
 H      12.43531778       5.47588190       5.35446387
 C      10.87943108       5.94210693       3.90424618
 H      10.31044062       5.06806320       4.27236816
 O      11.64362694       5.57483066       2.74939465
 H      11.00000115       5.43882808       2.02987457
 C       9.89123941       7.06372160       3.60961281
 H      10.44196243       7.91006060       3.15467138
 O       8.92322173       6.55038358       2.69766533
 H       8.24277143       7.24504464       2.56180756
 C       9.24835878       7.58129667       4.90098007
 H       8.59882307       6.79864111       5.33450448
 C      10.33924664       7.97501792       5.90953814
 H      10.97616224       8.75162115       5.45321066
 O      11.13677391       6.78589920       6.16523369
 C       9.86554900       8.50412539       7.26799804
 H       9.96446058       7.68831064       8.00218496
 H       8.80797737       8.79234969       7.21789317
 O      10.64876530       9.62140866       7.71103323
 H      10.06516211      10.42380636       7.70925699
 O       8.45547105       8.70353406       4.49104104
 C       7.12250691       8.75850496       4.94811093
 H       6.78748973       7.76156633       5.27777641
 C       6.23235110       9.26503147       3.80453716
 H       5.18380277       9.16905181       4.14260357
 O       6.45294225       8.43402461       2.65857933
 H       5.96480445       8.84869192       1.92363783
 C       6.50487496      10.73586206       3.51310560
 H       7.52301965      10.82975460       3.08741332
 O       5.52750791      11.17148879       2.57135164
 H       5.64578802      12.13769717       2.44267404
 C       6.47116882      11.56368748       4.80262814
 H       5.44259957      11.58072497       5.20767567
 C       7.43070577      10.95877170       5.83978275
 H       8.44783627      10.94187758       5.41219314
 O       6.98839018       9.59517414       6.08728990
 C       7.51195388      11.66033658       7.20103368
 H       6.91974618      11.06968649       7.91876489
 H       7.07407734      12.66493498       7.14172549
 O       8.86082608      11.75036986       7.68044583
 H       9.12612638      12.70648531       7.67173297
 O       6.86045004      12.88446793       4.40187105
