# Supplementary material for: Atomically resolved imaging of the conformations and adsorption geometries of individual β-cyclodextrins with non-contact AFM
Source: Nat Commun. 2024 Nov 2;15:9482. doi: 10.1038/s41467-024-53555-0 (PMC11531514; doi:10.1038/s41467-024-53555-0)
Supplement: Supplementary file 4 — Supplementary Data 2 [file 41467_2024_53555_MOESM4_ESM.txt]

147

 C     -32.47584000     -10.76929000      -9.28063000
 H     -33.46860000     -10.40480000      -9.59101000
 C     -32.61956000     -11.78163000      -8.13511000
 H     -33.36555000     -12.53179000      -8.45762000
 O     -33.09702000     -11.08715000      -6.97643000
 H     -33.07096000     -11.72952000      -6.24369000
 C     -31.30400000     -12.50471000      -7.87429000
 H     -30.57725000     -11.77995000      -7.45785000
 O     -31.56880000     -13.54261000      -6.93376000
 H     -30.74641000     -14.06867000      -6.82945000
 C     -30.70851000     -13.04715000      -9.17835000
 H     -31.35321000     -13.85176000      -9.57756000
 C     -30.58915000     -11.91305000     -10.20901000
 H     -29.95607000     -11.11511000      -9.78446000
 O     -31.93087000     -11.39779000     -10.43110000
 C     -30.01377000     -12.27986000     -11.58242000
 H     -30.85597000     -12.36865000     -12.28746000
 H     -29.50199000     -13.24965000     -11.53739000
 O     -29.10904000     -11.28035000     -12.07212000
 H     -28.19407000     -11.66438000     -12.06827000
 O     -29.43419000     -13.58497000      -8.80080000
 C     -29.10877000     -14.87534000      -9.26803000
 H     -30.01955000     -15.41302000      -9.57833000
 C     -28.39936000     -15.64008000      -8.14173000
 H     -28.27813000     -16.68476000      -8.48441000
 O     -29.23242000     -15.60280000      -6.97686000
 H     -28.70873000     -15.99624000      -6.25497000
 C     -27.01456000     -15.06135000      -7.87967000
 H     -27.13126000     -14.04927000      -7.44532000
 O     -26.35806000     -15.92771000      -6.95744000
 H     -25.44047000     -15.59888000      -6.83980000
 C     -26.22615000     -14.90677000      -9.18502000
 H     -25.98763000     -15.90445000      -9.59773000
 C     -27.04759000     -14.09996000     -10.20267000
 H     -27.27609000     -13.11274000      -9.76625000
 O     -28.28764000     -14.82693000     -10.42519000
 C     -26.41004000     -13.86170000     -11.57687000
 H     -26.87262000     -14.56386000     -12.28918000
 H     -25.33295000     -14.07031000     -11.54188000
 O     -26.62717000     -12.52286000     -12.04380000
 H     -25.75227000     -12.05478000     -12.05710000
 O     -25.01896000     -14.23325000      -8.80436000
 C     -23.80005000     -14.77241000      -9.26468000
 H     -23.93436000     -15.82277000      -9.57047000
 C     -22.76618000     -14.67741000      -8.13382000
 H     -21.86472000     -15.22304000      -8.47011000
 O     -23.31174000     -15.30935000      -6.96956000
 H     -22.68505000     -15.13101000      -6.24454000
 C     -22.37606000     -13.22745000      -7.87540000
 H     -23.25056000     -12.69577000      -7.45211000
 O     -21.29745000     -13.23590000      -6.94347000
 H     -20.99208000     -12.30962000      -6.83069000
 C     -22.00182000     -12.52124000      -9.18311000
 H     -21.06908000     -12.95588000      -9.58745000
 C     -23.13715000     -12.67524000     -10.20750000
 H     -24.05804000     -12.24247000      -9.78066000
 O     -23.32949000     -14.10079000     -10.42350000
 C     -22.91870000     -12.03488000     -11.58363000
 H     -22.64931000     -12.83707000     -12.28961000
 H     -22.08706000     -11.31966000     -11.54585000
 O     -24.09914000     -11.37655000     -12.06312000
 H     -23.92092000     -10.40046000     -12.08307000
 O     -21.78343000     -11.15270000      -8.81390000
 C     -20.59644000     -10.54130000      -9.26870000
 H     -19.85766000     -11.30595000      -9.55914000
 C     -20.03186000      -9.66229000      -8.14349000
 H     -19.03509000      -9.31420000      -8.47317000
 O     -19.90106000     -10.46643000      -6.96480000
 H     -19.65363000      -9.85699000      -6.24522000
 C     -20.90857000      -8.43731000      -7.91280000
 H     -21.87711000      -8.76935000      -7.49004000
 O     -20.22456000      -7.59228000      -6.99114000
 H     -20.74107000      -6.76148000      -6.90638000
 C     -21.21020000      -7.72333000      -9.23494000
 H     -20.28093000      -7.28562000      -9.64373000
 C     -21.80526000      -8.71964000     -10.24259000
 H     -22.72031000      -9.15732000      -9.80815000
 O     -20.81573000      -9.76797000     -10.43893000
 C     -22.16641000      -8.17217000     -11.62868000
 H     -21.37208000      -8.47710000     -12.32890000
 H     -22.20313000      -7.07552000     -11.61038000
 O     -23.41846000      -8.68774000     -12.10184000
 H     -24.07215000      -7.94163000     -12.12110000
 O     -22.12984000      -6.68003000      -8.88642000
 C     -21.86110000      -5.38588000      -9.37903000
 H     -20.80583000      -5.30295000      -9.68649000
 C     -22.17247000      -4.36575000      -8.27478000
 H     -21.82431000      -3.37976000      -8.63534000
 O     -21.44526000      -4.73847000      -7.09780000
 H     -21.75536000      -4.14671000      -6.38761000
 C     -23.67235000      -4.27724000      -8.02215000
 H     -24.01133000      -5.23003000      -7.57038000
 O     -23.88932000      -3.19305000      -7.12253000
 H     -24.85914000      -3.07919000      -7.01976000
 C     -24.44165000      -4.09887000      -9.33588000
 H     -24.21515000      -3.10764000      -9.77007000
 C     -24.05094000      -5.20696000     -10.32677000
 H     -24.27704000      -6.18466000      -9.86826000
 O     -22.61678000      -5.09763000     -10.54574000
 C     -24.72289000      -5.17450000     -11.70487000
 H     -23.99780000      -4.75858000     -12.42281000
 H     -25.60281000      -4.51868000     -11.68882000
 O     -25.10718000      -6.48402000     -12.14753000
 H     -26.09835000      -6.52968000     -12.15297000
 O     -25.82392000      -4.16437000      -8.96054000
 C     -26.68169000      -3.16123000      -9.45703000
 H     -26.09918000      -2.28760000      -9.79209000
 C     -27.65506000      -2.75383000      -8.34187000
 H     -28.22405000      -1.87978000      -8.70999000
 O     -26.89087000      -2.38655000      -7.18702000
 H     -27.53449000      -2.25055000      -6.46750000
 C     -28.64326000      -3.87544000      -8.04724000
 H     -28.09253000      -4.72178000      -7.59230000
 O     -29.61127000      -3.36210000      -7.13529000
 H     -30.29172000      -4.05677000      -6.99943000
 C     -29.28614000      -4.39302000      -9.33860000
 H     -29.93567000      -3.61036000      -9.77213000
 C     -28.19525000      -4.78674000     -10.34716000
 H     -27.55833000      -5.56334000      -9.89083000
 O     -27.39772000      -3.59762000     -10.60286000
 C     -28.66895000      -5.31585000     -11.70562000
 H     -28.57003000      -4.50003000     -12.43981000
 H     -29.72652000      -5.60407000     -11.65552000
 O     -27.88573000      -6.43313000     -12.14866000
 H     -28.46933000      -7.23553000     -12.14688000
 O     -30.07902000      -5.51525000      -8.92867000
 C     -31.41199000      -5.57023000      -9.38573000
 H     -31.74701000      -4.57329000      -9.71540000
 C     -32.30214000      -6.07675000      -8.24216000
 H     -33.35069000      -5.98077000      -8.58023000
 O     -32.08155000      -5.24574000      -7.09620000
 H     -32.56969000      -5.66041000      -6.36126000
 C     -32.02962000      -7.54758000      -7.95073000
 H     -31.01148000      -7.64147000      -7.52504000
 O     -33.00699000      -7.98321000      -7.00898000
 H     -32.88871000      -8.94942000      -6.88030000
 C     -32.06333000      -8.37541000      -9.24025000
 H     -33.09190000      -8.39245000      -9.64530000
 C     -31.10379000      -7.77049000     -10.27741000
 H     -30.08666000      -7.75360000      -9.84982000
 O     -31.54611000      -6.40689000     -10.52491000
 C     -31.02254000      -8.47206000     -11.63866000
 H     -31.61475000      -7.88141000     -12.35639000
 H     -31.46042000      -9.47666000     -11.57935000
 O     -29.67367000      -8.56209000     -12.11807000
 H     -29.40837000      -9.51821000     -12.10936000
 O     -31.67405000      -9.69619000      -8.83950000
